# Supplementary material for: Safety and Effectiveness of Oral Methylprednisolone Therapy in Comparison With Intramuscular Adrenocorticotropic Hormone and Oral Prednisolone in Children With Infantile Spasms
Source: Front Neurol. 2021 Dec 22;12:756746. doi: 10.3389/fneur.2021.756746 (PMC8727336; doi:10.3389/fneur.2021.756746)
Supplement: Supplementary file 1 [file Table_1.XLSX]

## Sheet: Sheet1
Group	group2	ID	Sex	Age at onset（m)	Age at presentation(m）	Lead time to treatment(m)	Etiology(structural=1,genetic=2,metabolic=3,unknown=4, infectious=5,immune=6)	EEG at presentation（Hypsarrythmia=1,Hypsarrythmia variant=0)	DQ_group(Normal=1,mild=2,moderate=3,severe=4）	Electroclinical remission on 14th days（yes=1,no=0)	Electroclinical remission on 42th days（yes=1,no=0)	Time to response(day)	Spasm control at 3 months （yes=1,no=0)	Spasm control at 6 months （yes=1,no=0)	Spasm control at 12 months （yes=1,no=0)	Relapse（yes=1,no=0，null=unqualifield )	Time taken for relapse(day)(null=unqualifield )	short time response(day)	short time response(yes=1,no=0,censor=0)	long time response(day)	long time response((yes=1,no=0,censor=0,dead=0)	Cushingoid features(yes=1,no=0)	Weight gain(yes=1,no=0)	Increased appetite(yes=1,no=0)	Frequent crying spells(yes=1,no=0)	Irritability(yes=1,no=0)	Drowsiness(yes=1,no=0)	Increased susceptibility to infection(yes=1,no=0)	Gastrointestinal(yes=1,no=0)	Electrolyte imbalances (yes=1,no=0)
IMACTH	1	1	Male	4.33	4.83	0.5	4	1	3	1	1	8	1	1	1	0	null	8	1	8	1	1	1	1	0	0	0	0	0	0
IMACTH	1	2	Male	4.17	4.33	0.17	4	1	3	1	1	8	1	1	1	0	null	8	1	8	1	1	0	0	0	1	0	0	0	0
IMACTH	1	3	Female	5	7	2	1	1	3	0	0	null	0	0	0	null	null	42	0	360	0	1	0	0	0	0	0	0	0	0
IMACTH	1	4	Female	5.5	6.13	0.63	4	0	3	0	0	null	1	0	0	null	null	42	0	60	1	0	0	0	0	0	0	1	0	0
IMACTH	1	5	Male	6.07	8.07	2	4	0	3	1	1	1	1	1	1	0	null	1	1	1	1	1	0	1	0	0	0	0	0	0
IMACTH	1	6	Female	18.25	21.08	2.83	4	0	2	0	0	null	0	0	0	null	null	42	0	360	0	0	0	0	0	0	0	0	0	0
IMACTH	1	7	Male	2.07	3.1	1.03	4	0	2	0	0	null	0	0	0	null	null	42	0	360	0	0	0	0	0	0	0	0	0	0
IMACTH	1	8	Female	4.03	4.13	0.1	4	1	3	0	0	null	0	0	0	null	null	42	0	360	0	1	1	0	1	0	0	0	0	0
IMACTH	1	9	Female	2	4.43	2.43	4	1	2	0	0	null	0	0	0	null	null	42	0	360	0	0	0	0	0	0	0	1	0	0
IMACTH	1	10	Male	6.03	6.27	0.23	4	1	4	0	1	33	1	1	1	null	null	33	1	33	1	0	0	0	0	0	0	0	0	0
IMACTH	1	11	Male	3.07	4.17	1.1	4	1	2	0	1	15	1	1	1	null	null	15	1	15	1	1	0	1	1	0	0	0	0	0
IMACTH	1	12	Female	4.6	5.6	1	2	1	3	1	1	4	1	1	1	0	null	4	1	4	1	1	0	1	1	0	0	0	0	0
IMACTH	1	13	Male	4.13	5.4	1.27	4	1	1	0	censor	null	censor	censor	censor	null	null	42	0	42	0	1	0	1	0	0	0	0	0	0
IMACTH	1	14	Male	9	15.17	6.17	4	1	3	0	0	null	0	0	0	null	null	42	0	360	0	1	0	1	1	0	0	0	0	0
IMACTH	1	15	Male	22	23.33	1.33	2	1	2	0	0	null	0	0	0	null	null	42	0	360	0	1	1	1	0	0	0	0	0	0
IMACTH	1	16	Male	5	6.23	1.23	1	1	1	1	1	11	1	1	1	0	null	11	1	11	1	1	0	0	0	0	0	0	0	0
IMACTH	1	17	Male	4.83	6.83	2	2	0	4	1	1	12	1	1	0	1	223	12	1	12	1	0	0	1	0	0	0	0	0	0
IMACTH	1	18	Female	8	9.17	1.17	2	0	3	1	1	7	1	1	1	0	null	7	1	7	1	1	0	0	0	0	0	0	0	0
IMACTH	1	19	Female	6.5	7.17	0.67	2	1	2	1	1	6	1	1	1	0	null	6	1	6	1	0	0	0	0	0	0	1	0	0
IMACTH	1	20	Male	5	6.8	1.8	4	0	2	1	1	4	1	1	1	0	null	4	1	4	1	0	0	0	0	0	0	0	1	0
IMACTH	1	21	Female	6.5	7.17	0.67	2	1	2	1	1	6	1	1	1	0	null	6	1	6	1	1	0	0	0	0	0	1	0	0
IMACTH	1	22	Male	6.63	11.63	5	4	1	4	1	1	12	1	1	1	0	null	12	1	12	1	1	0	0	0	0	0	0	0	0
IMACTH	1	23	Male	5.63	6.27	0.63	4	0	2	1	1	11	1	1	0	1	235	11	1	11	1	1	0	1	0	0	0	0	0	0
IMACTH	1	24	Female	5	7	2	1	1	3	0	1	31	1	0	0	null	null	31	1	31	1	1	0	1	0	0	0	0	0	0
IMACTH	1	25	Female	2.3	3.63	1.33	1	0	4	1	1	5	1	1	1	0	null	5	1	5	1	0	1	0	0	0	0	0	0	0
IMACTH	1	26	Male	12	15.5	3.5	1	1	4	1	1	5	0	0	0	1	72	5	1	5	1	1	0	1	0	0	0	0	0	0
IMACTH	1	27	Male	9	9.1	0.1	4	1	3	0	0	null	0	0	0	null	null	42	0	360	0	0	1	1	1	0	0	0	0	0
IMACTH	1	28	Male	8.33	9.3	0.97	4	1	2	1	1	5	1	1	1	0	null	5	1	5	1	0	1	0	0	0	0	0	0	0
IMACTH	1	29	Male	17.57	19.57	2	4	0	4	0	0	null	0	0	0	null	null	42	0	360	0	0	1	1	0	0	0	0	0	0
IMACTH	1	30	Male	8.77	8.87	0.1	2	0	3	0	0	null	0	0	0	null	null	42	0	360	0	0	0	0	0	0	0	0	0	0
IMACTH	1	31	Female	5.5	6.13	0.63	4	0	3	0	1	35	1	0	0	null	null	35	1	35	1	0	0	0	0	0	0	1	0	0
IMACTH	1	32	Female	4.6	5.6	1	4	1	3	1	1	4	1	1	1	0	null	4	1	4	1	1	1	0	0	0	0	0	0	0
IMACTH	1	33	Male	2	4.5	2.5	2	0	2	1	1	11	1	1	1	0	null	11	1	11	1	1	1	1	1	0	0	0	0	0
IMACTH	1	34	Male	5.23	7.23	2	1	0	3	1	1	4	1	1	1	0	null	4	1	4	1	0	1	0	0	0	0	0	0	0
IMACTH	1	35	Male	8.47	10.47	2	1	1	2	0	1	16	1	1	1	null	null	16	1	16	1	1	0	1	0	0	0	0	0	0
IMACTH	1	36	Male	4.17	4.33	0.17	4	1	3	1	1	8	1	1	1	0	null	8	1	8	1	1	1	1	0	0	0	0	0	0
IMACTH	1	37	Male	3.2	5.2	2	1	1	4	0	0	null	0	0	0	null	null	42	0	360	0	0	0	0	0	0	0	0	0	0
IMACTH	1	38	Male	4.07	5.07	1	1	1	3	1	1	8	1	1	1	0	null	8	1	8	1	1	0	0	0	0	0	0	0	0
IMACTH	1	39	Female	6.73	7.07	0.33	4	0	4	0	0	null	0	0	0	null	null	42	0	360	0	1	1	0	1	0	0	0	0	0
IMACTH	1	40	Female	2	5	3	4	1	2	0	1	15	1	1	1	null	null	15	1	15	1	0	1	0	0	1	0	0	0	0
IMACTH	1	41	Male	2.33	3.93	1.6	1	0	2	1	1	8	1	1	1	0	null	8	1	8	1	0	1	1	0	1	1	0	0	0
IMACTH	1	42	Male	18.4	19.4	1	4	1	4	0	0	null	0	0	0	null	null	42	0	360	0	0	0	1	1	0	0	0	0	0
IMACTH	1	43	Male	6.57	6.9	0.33	4	0	3	1	1	10	1	1	1	0	null	10	1	10	1	0	1	0	1	0	0	0	0	0
IMACTH	1	44	Female	4	5.27	1.27	4	1	3	0	0	null	0	0	censor	null	null	42	0	360	0	0	0	0	0	0	0	0	0	0
IMACTH	1	45	Male	5.17	5.43	0.27	4	1	3	1	1	5	1	1	1	0	null	5	1	5	1	1	1	1	0	0	1	0	0	0
IMACTH	1	46	Male	6.17	6.7	0.53	4	0	4	1	1	5	1	1	1	0	null	5	1	5	1	1	0	1	0	0	0	1	0	0
IMACTH	1	47	Female	3.1	5.1	2	1	1	4	1	1	4	0	0	0	1	82	4	1	4	1	1	0	0	0	0	0	0	0	0
IMACTH	1	48	Female	6.5	10.5	4	4	1	3	1	0	11	0	0	0	1	40	11	1	11	1	0	1	0	0	0	1	0	0	0
IMACTH	1	49	Female	5.17	5.3	0.13	4	1	3	1	1	2	1	1	1	0	null	2	1	2	1	1	1	1	1	0	0	0	0	0
IMACTH	1	50	Male	5	7.8	2.8	4	1	2	0	0	null	0	0	0	null	null	42	0	360	0	0	0	1	0	0	0	0	0	0
IMACTH	1	51	Female	2.13	7.77	5.63	4	1	2	0	0	null	0	0	0	null	null	42	0	360	0	0	1	1	0	0	0	0	0	0
IMACTH	1	52	Male	3.33	3.83	0.5	4	1	4	0	0	null	0	0	0	null	null	42	0	360	0	1	1	0	0	0	0	0	0	0
IMACTH	1	53	Male	7	8.8	1.8	4	0	4	1	1	12	1	0	0	1	145	12	1	12	1	0	0	1	0	0	0	0	0	0
IMACTH	1	54	Female	8.17	10.67	2.5	4	1	4	1	1	5	1	0	0	1	152	5	1	5	1	0	1	1	0	0	0	0	0	0
IMACTH	1	55	Male	6.57	7.57	1	4	1	4	0	0	null	0	0	0	null	null	42	0	360	0	0	0	1	0	0	1	0	0	0
IMACTH	1	56	Male	7	9.5	2.5	4	1	4	1	1	3	0	0	0	1	76	3	1	3	1	0	0	0	0	0	0	0	0	0
IMACTH	1	57	Male	7.67	8.67	1	1	1	4	0	0	null	0	0	0	null	null	42	0	360	0	1	1	1	1	0	0	0	0	0
IMACTH	1	58	Male	2	5.83	3.83	4	0	3	1	0	5	0	0	0	1	21	5	1	5	1	1	0	1	0	0	0	0	0	0
IMACTH	1	59	Female	5	7.83	2.83	4	1	2	1	0	12	0	0	0	1	36	12	1	12	1	1	0	1	0	0	0	0	0	0
IMACTH	1	60	Female	4.33	4.73	0.4	4	1	4	0	0	null	0	0	0	null	null	42	0	360	0	0	1	0	0	1	0	0	0	0
IMACTH	1	61	Male	8	13.13	5.13	3	0	4	0	0	null	0	0	0	null	null	42	0	360	0	1	0	0	1	0	0	0	0	0
IMACTH	1	62	Male	5	10	5	1	1	3	1	1	13	1	1	1	0	null	13	1	13	1	1	0	0	0	1	0	0	0	0
IMACTH	1	63	Female	3.23	3.67	0.43	4	1	4	1	1	2	1	1	1	0	null	2	1	2	1	0	1	0	1	0	0	0	0	0
IMACTH	1	64	Male	3	3.33	0.33	4	1	4	1	1	13	censor	censor	censor	0	null	13	1	13	1	1	1	1	0	0	0	0	0	0
IMACTH	1	65	Female	3	6.63	3.63	4	1	4	1	1	3	1	1	1	0	null	3	1	3	1	1	1	0	0	1	0	0	0	0
IMACTH	1	66	Male	2	3.3	1.3	4	1	4	1	1	13	1	1	1	0	null	13	1	13	1	1	1	1	1	0	0	0	0	0
IMACTH	1	67	Male	8.5	12.17	3.67	4	1	3	0	0	null	0	dead	dead	null	null	42	0	90	0	1	0	0	0	0	0	0	0	0
IMACTH	1	68	Male	2	2.57	0.57	4	0	4	0	0	null	0	1	1	null	null	42	0	180	1	1	1	0	1	0	0	0	0	0
IMACTH	1	69	Male	7	9.93	2.93	1	0	2	1	1	5	1	1	1	0	null	5	1	5	1	0	0	0	1	0	0	0	0	0
IMACTH	1	70	Male	5.37	11	5.63	4	1	3	1	1	12	0	0	0	1	75	12	1	12	1	1	0	0	1	0	0	0	0	0
IMACTH	1	71	Male	7.67	8.5	0.83	1	1	4	1	1	8	1	1	1	0	null	8	1	8	1	0	0	1	1	0	0	0	0	0
IMACTH	1	72	Male	3	4.07	1.07	4	1	2	0	0	null	0	0	0	null	null	42	0	360	0	0	1	0	0	0	0	0	0	0
IMACTH	1	73	Male	12.17	15.57	3.4	4	0	4	1	1	8	1	1	1	0	null	8	1	8	1	1	0	1	1	0	0	0	0	0
IMACTH	1	74	Male	3	5.13	2.13	4	1	4	0	0	null	0	0	0	null	null	42	0	360	0	0	1	1	0	0	0	0	0	0
IMACTH	1	75	Male	5	11.17	6.17	4	1	4	0	0	null	1	0	0	null	null	42	0	90	1	1	1	1	1	0	0	0	0	0
IMACTH	1	76	Male	23.17	25.33	2.17	4	0	4	1	1	11	1	0	0	1	152	11	1	11	1	0	1	0	0	0	0	0	0	0
IMACTH	1	77	Male	5	6.23	1.23	1	1	1	1	1	11	1	1	1	0	null	11	1	11	1	0	0	0	1	0	0	0	0	0
IMACTH	1	78	Male	6	8.33	2.33	4	1	1	0	0	null	0	1	0	null	null	42	0	180	1	0	0	0	0	1	0	0	1	1
IMACTH	1	79	Female	2.17	7	4.83	4	0	3	1	1	2	0	0	0	1	62	2	1	2	1	1	1	0	0	1	0	0	0	0
IMACTH	1	80	Female	4	5.27	1.27	4	1	3	0	0	null	0	0	0	null	null	42	0	360	0	1	0	1	1	1	0	0	0	0
IMACTH	1	81	Male	21.17	22.67	1.5	4	0	4	0	0	null	censor	censor	censor	null	null	42	0	90	0	0	0	1	0	0	0	0	0	1
IMACTH	1	82	Male	2.33	3.93	1.6	1	0	2	1	1	11	1	0	0	1	142	11	1	11	1	0	0	0	0	0	0	0	0	0
IMACTH	1	83	Male	6.07	8.07	2	4	0	3	1	1	1	1	1	1	0	null	1	1	1	1	0	0	1	0	0	0	0	0	0
IMACTH	1	84	Male	8.47	10.3	1.83	1	1	2	0	0	null	1	censor	censor	null	null	42	0	90	1	1	0	1	0	0	0	0	0	0
IMACTH	1	85	Male	22	23.33	1.33	2	1	2	0	0	null	0	0	0	null	null	42	0	360	0	0	0	1	0	0	0	0	0	0
IMACTH	1	86	Male	9.77	9.87	0.1	4	1	3	1	1	4	1	1	1	0	null	4	1	4	1	1	1	0	0	1	0	0	0	0
IMACTH	1	87	Male	2.07	3.1	1.03	4	0	2	0	0	null	censor	censor	censor	null	null	42	0	90	0	0	0	0	0	0	0	0	0	0
IMACTH	1	88	Male	5.17	5.43	0.27	4	1	3	0	0	null	1	censor	censor	null	null	42	0	90	1	1	0	1	0	0	1	0	0	0
IMACTH	1	89	Male	6.57	6.9	0.33	4	0	3	1	1	10	1	1	1	0	null	10	1	10	1	0	0	0	0	0	0	0	0	0
IMACTH	1	90	Male	11.17	11.27	0.1	4	1	3	0	0	null	0	0	0	null	null	42	0	360	0	0	0	0	0	1	0	0	0	0
IMACTH	1	91	Male	6.63	11.63	5	4	1	4	1	1	12	1	1	1	0	null	12	1	12	1	0	0	0	0	0	1	0	0	0
IMACTH	1	92	Male	4.07	5.07	1	1	1	3	1	1	11	1	1	1	0	null	11	1	11	1	0	0	0	1	0	1	1	0	0
IMACTH	1	93	Male	9	15.17	6.17	4	1	3	0	0	null	0	0	0	null	null	42	0	360	0	0	0	0	0	0	0	0	0	0
IMACTH	1	94	Male	10.73	11.83	1.1	1	1	3	0	0	null	0	0	0	null	null	42	0	360	0	0	1	0	0	0	0	0	0	0
IMACTH	1	95	Female	18.25	21.08	2.83	4	0	2	0	0	null	censor	censor	censor	null	null	42	0	90	0	1	0	0	0	0	0	0	0	0
IMACTH	1	96	Female	4.03	4.13	0.1	4	1	3	0	0	null	censor	censor	censor	null	null	42	0	90	0	0	0	0	1	0	0	0	0	0
IMACTH	1	97	Male	2	4.5	2.5	4	1	4	1	1	8	1	1	1	0	null	8	1	8	1	1	0	1	1	0	0	0	0	0
IMACTH	1	98	Male	5.23	7.07	1.83	1	0	3	1	1	4	1	1	1	0	null	4	1	4	1	1	0	0	0	0	0	0	0	0
IMACTH	1	99	Male	6	8.33	2.33	4	1	1	0	0	null	0	0	0	null	null	42	0	360	0	1	0	0	0	1	0	0	1	0
IMACTH	1	100	Male	7	8.17	1.17	4	0	2	1	1	11	1	1	1	0	null	11	1	11	1	1	0	1	0	0	0	0	0	0
IMACTH	1	101	Female	2	12.27	10.27	2	1	3	0	0	null	0	0	0	null	null	42	0	360	0	0	0	0	0	0	0	1	0	0
IMACTH	1	102	Female	8	9.17	1.17	2	0	3	1	1	7	1	1	1	0	null	7	1	7	1	0	1	0	1	0	0	0	0	0
IMACTH	1	103	Male	5	6.8	1.8	4	0	2	1	1	4	1	1	1	0	null	4	1	4	1	0	0	1	0	0	0	0	1	0
IMACTH	1	104	Male	4.13	5.4	1.27	2	1	1	0	censor	null	censor	censor	censor	null	null	42	0	42	0	0	0	0	0	0	0	0	0	0
IMACTH	1	105	Male	4	7.57	3.57	4	1	2	1	1	11	1	1	1	0	null	11	1	11	1	0	0	0	0	0	0	0	1	0
IMACTH	1	106	Male	4.83	6.67	1.83	2	0	2	1	1	8	1	1	1	0	null	8	1	8	1	1	0	1	0	0	0	0	0	0
IMACTH	1	107	Male	8.77	8.87	0.1	2	1	3	0	0	null	0	0	0	null	null	42	0	360	0	0	0	0	1	1	0	0	0	0
IMACTH	1	108	Male	5.63	6.27	0.63	4	1	4	1	1	11	1	1	1	0	null	11	1	11	1	1	0	0	0	0	0	0	0	0
OMP	2	109	Male	3.87	4.87	1	4	0	2	0	0	null	0	0	0	null	null	42	0	360	0	0	0	1	0	0	0	0	1	0
OMP	2	110	Female	9	10.33	1.33	4	1	4	1	1	5	1	1	1	0	null	5	1	5	1	1	1	1	0	0	0	0	0	0
OMP	2	111	Female	6	9	3	4	0	3	1	0	9	0	0	0	1	28	9	1	9	1	1	0	1	1	0	0	0	1	0
OMP	2	112	Male	5.67	5.83	0.17	4	1	2	1	1	4	1	1	1	0	null	4	1	4	1	1	0	0	1	0	0	0	0	0
OMP	2	113	Female	2	5.73	3.73	4	1	2	0	0	null	0	0	0	null	null	42	0	360	0	0	0	0	0	0	0	0	0	0
OMP	2	114	Male	5	10.2	5.2	4	1	3	1	1	12	1	1	1	0	null	12	1	12	1	1	0	0	0	0	0	0	0	0
OMP	2	115	Male	7	7.7	0.7	4	1	4	1	1	3	1	1	1	0	null	3	1	3	1	0	0	1	1	1	0	0	0	0
OMP	2	116	Female	5.97	6.13	0.17	4	1	4	0	1	18	0	0	0	null	null	18	1	18	1	0	0	1	1	0	0	0	0	0
OMP	2	117	Male	4	5.3	1.3	2	0	3	1	1	10	0	0	0	1	73	10	1	10	1	0	1	0	0	1	0	0	0	0
OMP	2	118	Male	8	9.07	1.07	4	1	3	0	0	null	0	0	0	null	null	42	0	360	0	0	0	0	0	1	0	1	0	0
OMP	2	119	Male	5	6.8	1.8	4	1	1	0	1	20	1	1	1	null	null	20	1	20	1	0	0	0	0	0	0	0	0	0
OMP	2	120	Female	6	8.87	2.87	1	1	3	1	1	13	1	1	1	0	null	13	1	13	1	0	0	1	1	0	1	0	0	0
OMP	2	121	Male	5.67	7.83	2.17	4	0	4	0	0	null	0	0	dead	null	null	42	0	360	0	1	0	0	0	0	0	0	0	0
OMP	2	122	Male	7.73	9.73	2	4	1	2	1	1	10	0	0	0	1	45	10	1	10	1	0	0	1	1	0	0	0	0	0
OMP	2	123	Male	2	2.67	0.67	1	0	2	0	0	null	0	0	0	null	null	42	0	360	0	0	0	1	0	1	0	0	0	0
OMP	2	124	Female	6.33	6.83	0.5	4	1	2	1	0	5	0	0	0	1	42	5	1	5	1	1	0	0	0	0	0	0	0	0
OMP	2	125	Male	6.53	16.7	10.17	4	1	2	1	1	6	1	1	1	0	null	6	1	6	1	0	1	0	1	0	0	0	0	0
OMP	2	126	Male	4.9	5.4	0.5	1	1	3	1	1	3	1	1	1	0	null	3	1	3	1	1	1	1	0	0	0	0	0	0
OMP	2	127	Female	6.37	6.47	0.1	4	1	3	0	0	null	0	0	0	null	null	42	0	360	0	1	1	0	1	0	0	0	0	0
OMP	2	128	Male	14.1	15.57	1.47	1	0	2	0	0	null	0	censor	censor	null	null	42	0	90	0	0	1	0	0	0	0	0	0	0
OMP	2	129	Male	10.83	11.83	1	1	1	4	1	1	2	1	1	1	0	null	2	1	2	1	1	1	1	1	0	0	0	0	0
OMP	2	130	Male	6	6.03	0.03	4	0	2	1	1	1	1	1	1	0	null	1	1	1	1	0	0	1	0	0	0	0	0	0
OMP	2	131	Male	6	7	1	4	1	4	1	1	3	1	0	0	1	115	3	1	3	1	1	0	0	0	0	0	0	0	0
OMP	2	132	Male	6.77	7.73	0.97	4	1	3	0	0	null	0	0	0	null	null	42	0	360	0	1	0	0	0	1	0	1	0	0
OMP	2	133	Male	4.23	5.23	1	1	1	3	1	1	7	1	1	1	0	null	7	1	7	1	0	0	1	0	0	0	0	0	0
OMP	2	134	Male	4.13	5.47	1.33	1	1	4	1	1	3	1	1	0	1	245	3	1	3	1	0	0	0	0	0	1	0	1	0
OMP	2	135	Male	3.63	4.63	1	2	1	4	0	1	18	0	0	0	null	null	18	1	18	1	1	1	1	1	0	0	0	1	0
OMP	2	136	Male	12.17	13.37	1.2	4	1	2	0	1	15	1	1	1	null	null	15	1	15	1	1	1	0	0	0	0	0	0	0
OMP	2	137	Male	7.33	8.37	1.03	4	1	4	1	1	4	1	1	1	0	null	4	1	4	1	0	0	1	0	0	0	0	0	0
OMP	2	138	Male	5	6.6	1.6	4	1	3	0	1	18	0	0	0	null	null	18	1	18	1	1	0	1	0	0	0	0	0	0
OMP	2	139	Male	6.67	7	0.33	1	1	4	1	1	2	1	1	1	0	null	2	1	2	1	0	1	1	1	0	0	0	0	0
OMP	2	140	Male	9.3	10.3	1	4	0	4	0	0	null	0	0	0	null	null	42	0	90	0	0	1	1	0	0	0	0	0	0
OMP	2	141	Male	8	12.17	4.17	4	1	2	1	1	7	1	0	0	1	124	7	1	7	1	0	0	0	1	0	0	0	0	0
OMP	2	142	Female	6.83	7.5	0.67	4	1	3	1	1	10	1	1	1	0	null	10	1	10	1	1	1	0	0	0	0	0	0	0
OMP	2	143	Male	4	5.5	1.5	1	1	4	1	0	10	0	0	0	1	37	10	1	10	1	1	0	1	0	0	0	0	0	0
OMP	2	144	Male	6	16.17	10.17	4	1	2	0	1	15	1	0	0	null	null	15	1	15	1	1	0	0	1	0	0	0	0	0
OMP	2	145	Male	4.3	4.63	0.33	1	1	3	1	1	10	1	0	0	1	112	10	1	10	1	1	0	1	1	0	0	0	0	0
OMP	2	146	Female	2.37	7.53	5.17	4	0	2	0	0	null	0	0	0	null	null	42	0	360	0	0	0	0	0	0	0	0	0	0
OMP	2	147	Male	6	6.4	0.4	4	1	2	1	1	6	1	1	1	0	null	6	1	6	1	1	0	0	0	0	0	0	0	0
OMP	2	148	Male	5.77	12.9	7.13	1	1	1	1	1	7	0	0	0	1	52	7	1	7	1	0	0	1	0	0	0	0	0	0
OMP	2	149	Male	5	8	3	4	1	3	0	0	null	0	0	0	null	null	42	0	360	0	0	0	0	1	0	0	0	0	0
OMP	2	150	Male	2.13	4	1.87	4	0	3	0	0	null	0	0	0	null	null	42	0	360	0	1	0	1	1	0	0	0	0	0
OMP	2	151	Male	5	5.57	0.57	2	1	4	1	1	2	1	1	1	0	null	2	1	2	1	1	1	1	0	0	0	0	0	0
OMP	2	152	Male	6.57	6.9	0.33	1	1	3	1	1	5	1	1	1	0	null	5	1	5	1	1	1	0	1	0	0	0	0	0
OMP	2	153	Male	3.33	3.47	0.13	4	0	4	1	0	2	0	0	0	1	38	2	1	2	1	0	0	0	0	0	0	0	0	0
OMP	2	154	Male	3.93	4	0.07	4	1	2	1	1	2	1	0	0	1	150	2	1	2	1	0	0	1	0	0	1	0	0	0
OMP	2	155	Female	6	8	2	4	1	1	1	1	9	1	1	1	0	null	9	1	9	1	0	0	0	0	0	0	0	0	0
OMP	2	156	Male	13.83	14.07	0.23	1	0	4	0	0	null	0	0	0	null	null	42	0	360	0	1	0	0	0	0	0	0	0	0
OMP	2	157	Female	6.13	7.5	1.37	4	1	3	0	0	null	0	0	0	null	null	42	0	360	0	1	0	1	0	0	0	0	0	0
OMP	2	158	Female	7	10.93	3.93	2	0	4	0	0	null	0	0	0	null	null	42	0	360	0	1	1	0	1	0	0	0	0	0
OMP	2	159	Female	7	8.17	1.17	4	1	3	1	1	10	1	1	1	0	null	10	1	10	1	0	1	0	0	0	0	0	0	0
OMP	2	160	Female	4.67	5.4	0.73	4	1	3	1	0	6	0	0	0	1	36	6	1	6	1	0	1	0	1	0	0	0	0	0
OMP	2	161	Male	7	9.57	2.57	4	1	4	0	0	null	0	0	0	null	null	42	0	360	0	1	0	1	0	0	0	0	0	0
OMP	2	162	Female	11	11	0	4	0	2	0	0	null	0	0	0	null	null	42	0	360	0	1	0	1	0	1	0	1	0	0
OMP	2	163	Male	10.73	11.27	0.53	4	1	1	0	0	null	0	0	0	null	null	42	0	360	0	0	0	1	0	0	0	0	0	0
OMP	2	164	Male	8.6	11.6	3	4	1	4	1	1	3	1	1	1	0	null	3	1	3	1	0	0	1	0	0	0	0	0	0
OMP	2	165	Male	8.57	9.57	1	4	1	1	1	1	6	1	1	1	0	null	6	1	6	1	0	0	0	0	0	0	0	0	0
OMP	2	166	Female	4	6	2	4	1	2	1	1	10	1	1	1	0	null	10	1	10	1	1	0	1	0	0	0	0	0	0
OMP	2	167	Male	6.33	7.6	1.27	4	0	3	1	1	2	1	1	1	0	null	2	1	2	1	1	1	1	0	0	0	0	0	0
OMP	2	168	Male	6.53	8.03	1.5	1	1	2	1	1	1	1	0	0	1	152	1	1	1	1	1	1	1	0	0	0	0	0	0
OMP	2	169	Male	13.63	15.63	2	4	0	2	0	1	16	1	1	1	null	null	16	1	16	1	0	1	0	1	0	0	0	0	0
OMP	2	170	Male	4.1	5.67	1.57	2	0	3	0	0	null	0	0	0	null	null	42	0	360	0	0	0	1	0	0	0	0	0	0
OMP	2	171	Female	4.67	5.67	1	4	0	2	0	0	null	0	0	0	null	null	42	0	360	0	0	1	0	1	0	0	0	0	0
OMP	2	172	Female	8.83	9.03	0.2	2	0	2	0	0	null	0	0	0	null	null	42	0	360	0	1	0	1	1	0	0	0	0	0
OMP	2	173	Male	2	3	1	2	0	3	0	0	null	0	0	0	null	null	42	0	360	0	1	0	0	0	0	0	0	0	0
OMP	2	174	Male	7.23	7.57	0.33	4	1	1	1	1	6	1	1	1	0	null	6	1	6	1	0	1	1	1	0	0	0	0	0
OMP	2	175	Male	5.3	5.53	0.23	4	0	2	1	1	5	censor	censor	censor	0	null	5	1	5	1	1	1	0	0	0	0	0	0	0
OMP	2	176	Male	2	3	1	4	0	3	1	censor	6	censor	censor	censor	0	null	6	1	6	1	0	1	1	0	0	0	0	0	0
OMP	2	177	Male	13.17	15.37	2.2	4	1	2	1	1	2	1	1	1	0	null	2	1	2	1	0	1	0	1	0	0	0	0	0
OMP	2	178	Female	11	18.03	7.03	4	1	3	1	1	2	1	1	1	0	null	2	1	2	1	0	0	1	0	0	0	0	0	0
OMP	2	179	Female	2.6	2.73	0.13	2	0	4	1	1	5	1	1	1	0	null	5	1	5	1	1	0	0	0	0	0	1	0	0
OMP	2	180	Male	8	12.17	4.17	4	1	2	1	1	7	1	0	0	1	76	7	1	7	1	0	1	0	1	0	0	0	0	0
OMP	2	181	Female	3	6	3	4	1	3	1	1	1	1	1	1	0	null	1	1	1	1	0	0	1	1	0	0	0	0	0
OMP	2	182	Male	3.83	8.83	5	4	1	3	1	1	1	1	1	1	0	null	1	1	1	1	1	0	1	0	0	0	0	0	0
OMP	2	183	Female	6	9	3	4	0	3	1	0	9	0	0	0	1	28	9	1	9	1	0	1	1	0	0	0	0	1	0
OMP	2	184	Male	3.87	4.87	1	4	0	2	0	0	null	0	0	0	null	null	42	0	360	0	1	1	0	0	0	0	0	1	0
OMP	2	185	Female	9	10.33	1.33	4	1	4	1	censor	8	censor	censor	censor	0	null	8	1	8	1	0	0	0	0	0	0	0	0	0
OMP	2	186	Male	8	12.93	4.93	4	1	1	1	1	6	1	1	1	0	null	6	1	6	1	1	0	1	0	0	0	0	0	0
OMP	2	187	Female	4.57	7.57	3	4	1	4	0	1	18	1	1	censor	null	null	18	1	18	1	0	1	1	0	0	0	0	0	0
OMP	2	188	Male	3.43	6.43	3	4	0	2	1	1	4	1	1	1	0	null	4	1	4	1	0	1	0	1	0	0	0	0	0
OMP	2	189	Female	4.63	5.63	1	4	1	1	1	1	3	1	1	1	0	null	3	1	3	1	1	1	0	0	0	0	0	0	0
OMP	2	190	Male	3.63	4.63	1	2	1	4	0	1	18	0	dead	dead	null	null	18	1	18	1	0	0	0	0	0	0	0	1	0
OMP	2	191	Male	10.83	11.83	1	1	1	4	1	1	2	1	1	1	0	null	2	1	2	1	1	1	1	0	0	0	0	0	0
OMP	2	192	Male	7	7.7	0.7	4	1	4	1	censor	9	censor	censor	censor	0	null	9	1	9	1	1	0	1	1	0	0	0	0	0
OMP	2	193	Male	2	2.67	0.67	1	0	2	0	0	null	censor	censor	censor	null	null	42	0	90	0	1	0	0	0	1	0	0	0	0
OMP	2	194	Male	6	6.03	0.03	4	0	2	1	1	1	1	1	1	0	null	1	1	1	1	0	0	0	0	0	0	0	0	0
OMP	2	195	Female	5.97	6.13	0.17	4	1	4	0	1	17	0	0	0	null	null	17	1	17	1	1	1	1	0	0	0	0	0	0
OMP	2	196	Female	2	5.73	3.73	4	1	2	0	0	null	0	0	0	null	null	42	0	360	0	0	1	1	0	0	0	0	0	0
OMP	2	197	Male	7.73	9.73	2	4	1	2	1	1	10	1	0	0	1	45	10	1	10	1	1	0	0	1	0	0	0	0	0
OMP	2	198	Male	5.67	6.83	2.17	4	0	4	0	0	null	0	0	0	null	null	42	0	360	0	0	1	0	1	0	0	0	0	0
OMP	2	199	Male	5	6.8	1.8	4	1	1	0	1	20	1	1	1	null	null	20	1	20	1	0	1	0	0	0	0	0	0	0
OMP	2	200	Male	4	5.3	1.3	2	0	3	1	1	10	1	0	0	1	79	10	1	10	1	0	0	0	0	1	0	0	0	0
OMP	2	201	Male	8	9.07	1.07	4	1	3	0	0	null	0	0	0	null	null	42	0	360	0	0	0	1	0	0	0	1	0	0
OMP	2	202	Male	6.77	7.73	0.97	4	1	3	0	0	null	censor	censor	censor	null	null	42	0	90	0	0	0	0	0	0	0	1	0	0
OMP	2	203	Female	6	8.87	2.87	1	1	3	1	1	12	1	1	1	0	null	12	1	12	1	1	0	1	0	0	1	0	0	0
OMP	2	204	Male	6	7	1	4	1	4	0	0	null	censor	censor	censor	null	null	42	0	90	0	1	0	1	0	0	0	0	0	0
OMP	2	205	Male	14.1	15.57	1.47	1	0	2	0	0	null	0	censor	censor	null	null	42	0	90	0	0	0	0	0	0	0	0	0	0
OMP	2	206	Female	6.37	6.47	0.1	4	1	3	0	0	null	0	censor	censor	null	null	42	0	90	0	1	1	1	0	0	0	0	0	0
OMP	2	207	Male	4.9	5.4	0.5	1	1	3	1	1	3	1	1	1	0	null	3	1	3	1	0	1	1	0	0	0	0	0	0
OMP	2	208	Male	6.53	16.7	10.17	4	1	2	1	1	6	1	1	1	0	null	6	1	6	1	1	0	0	1	0	0	0	0	0
OMP	2	209	Female	6.33	6.83	0.5	4	1	2	1	0	5	0	censor	censor	1	38	5	1	5	1	1	1	0	0	0	0	0	0	0
OMP	2	210	Male	5	10.2	5.2	4	1	3	1	1	10	1	1	1	0	null	10	1	10	1	0	0	0	1	0	0	0	0	0
OMP	2	211	Male	4.23	5.23	1	1	1	3	1	1	7	1	1	1	0	null	7	1	7	1	1	0	0	0	0	0	0	0	1
OMP	2	212	Male	6.67	7	0.33	1	1	4	1	1	2	1	1	1	0	null	2	1	2	1	1	0	1	0	0	0	0	0	0
OMP	2	213	Male	4.13	5.47	1.33	1	1	4	1	1	3	1	1	0	1	145	3	1	3	1	0	0	0	0	0	1	0	1	0
OMP	2	214	Male	5.67	5.83	0.17	4	1	2	1	1	4	1	1	1	0	null	4	1	4	1	1	1	1	0	0	0	0	0	0
OMP	2	215	Male	7.33	8.37	1.03	4	1	4	1	1	4	1	1	1	0	null	4	1	4	1	0	1	0	1	0	0	0	0	0
OP	3	216	Female	3.6	3.73	0.13	2	1	2	0	0	null	0	0	0	null	null	42	0	360	0	0	0	0	0	0	0	0	0	0
OP	3	217	Female	7	8.57	1.57	4	1	4	0	0	null	1	censor	censor	null	null	42	0	90	1	0	0	1	0	0	1	0	0	0
OP	3	218	Male	2	7	5	1	1	4	0	0	null	0	0	0	null	null	42	0	360	0	1	0	0	1	0	0	0	0	0
OP	3	219	Female	8	14.6	6.6	4	1	1	0	0	null	1	1	censor	null	null	42	0	90	1	1	0	1	0	0	0	0	0	0
OP	3	220	Male	5	5.37	0.37	4	1	1	1	1	1	1	1	1	0	null	1	1	1	1	1	0	0	0	1	0	0	0	0
OP	3	221	Male	5.4	5.63	0.23	4	1	4	1	1	7	0	0	0	1	55	7	1	7	1	0	0	1	0	0	0	0	0	0
OP	3	222	Female	7	8.57	1.57	4	1	4	0	1	35	1	censor	censor	null	null	35	1	35	1	0	0	0	1	1	1	0	0	0
OP	3	223	Male	2	4.57	2.57	4	1	2	0	1	28	1	1	1	null	null	28	1	28	1	1	1	0	0	0	0	0	0	0
OP	3	224	Female	6	7.5	1.5	4	1	4	1	1	3	1	1	1	0	null	3	1	3	1	0	0	1	1	0	1	0	0	0
OP	3	225	Male	8	8.33	0.33	4	1	4	0	0	null	0	0	0	null	null	42	0	360	0	0	0	0	1	0	0	0	0	0
OP	3	226	Male	5	6.37	1.37	2	1	1	0	0	null	0	0	0	null	null	42	0	360	0	0	0	0	1	0	0	0	0	0
OP	3	227	Female	2	2.67	0.67	4	1	4	0	1	28	0	0	0	null	null	28	1	28	1	1	0	1	0	0	0	0	0	0
OP	3	228	Female	8.67	13.83	5.17	4	0	4	0	0	null	0	0	0	null	null	42	0	360	0	0	0	0	0	0	0	0	1	0
OP	3	229	Female	2.87	3.17	0.3	4	0	3	1	1	11	censor	censor	censor	0	null	11	1	11	1	0	0	1	0	1	0	0	0	0
OP	3	230	Female	6	8.07	2.07	4	1	4	1	1	10	1	1	0	1	193	10	1	10	1	0	0	0	0	0	0	0	0	0
OP	3	231	Female	4.5	5.03	0.53	4	1	3	1	0	4	0	0	0	1	40	4	1	4	1	0	0	0	0	0	0	0	0	0
OP	3	232	Female	7	8.2	1.2	4	1	4	1	1	2	1	1	1	0	null	2	1	2	1	0	0	0	0	0	0	1	0	0
OP	3	233	Male	8	9.53	1.53	2	1	2	1	1	1	0	0	0	1	58	1	1	1	1	0	1	0	0	1	0	0	0	0
OP	3	234	Male	4.07	4.53	0.47	4	1	4	0	0	null	0	0	0	null	null	42	0	360	0	1	1	0	0	0	0	0	0	0
OP	3	235	Male	2.8	2.87	0.07	4	1	2	1	0	12	0	0	0	1	32	12	1	12	1	1	0	1	0	1	0	0	0	0
OP	3	236	Male	11	12.87	1.87	1	1	3	1	1	8	1	1	1	0	null	8	1	8	1	0	0	0	1	0	0	0	0	0
OP	3	237	Male	2.5	4.53	2.03	4	1	2	0	0	null	0	0	censor	null	null	42	0	360	0	0	0	0	0	0	0	0	0	0
OP	3	238	Male	6	6.93	0.93	4	1	2	1	1	7	1	1	1	0	null	7	1	7	1	0	0	0	1	0	0	0	0	0
OP	3	239	Female	2	4.17	2.17	2	0	1	0	0	null	censor	censor	censor	null	null	42	0	90	0	1	1	0	1	0	0	0	0	0
OP	3	240	Male	3.6	3.83	0.23	4	1	3	1	0	8	0	0	0	1	39	8	1	8	1	1	1	1	0	0	0	0	0	0
OP	3	241	Male	5.93	7.93	2	4	1	4	1	1	5	1	1	1	0	null	5	1	5	1	0	1	0	1	0	1	0	0	0
OP	3	242	Male	2	7	5	1	1	4	0	0	null	0	0	0	null	null	42	0	360	0	1	1	1	0	0	0	0	1	0
OP	3	243	Female	7.57	13.73	6.17	1	1	2	1	1	8	1	1	1	0	null	8	1	8	1	0	1	0	1	0	0	0	0	0
OP	3	244	Male	6.6	9.27	2.67	4	1	2	1	1	14	1	1	1	0	null	14	1	14	1	0	0	1	0	0	0	0	0	0
OP	3	245	Male	3.73	4.73	1	4	1	3	1	1	3	1	1	1	0	null	3	1	3	1	1	1	0	0	0	0	1	0	0
OP	3	246	Female	3.37	4.37	1	4	1	3	0	0	null	censor	censor	censor	null	null	42	0	90	0	1	1	1	1	0	0	1	0	0
OP	3	247	Female	5.5	6.07	0.57	4	1	3	1	1	5	1	1	1	0	null	5	1	5	1	0	0	0	1	0	0	0	0	0
OP	3	248	Female	1.93	6.93	5	1	1	3	0	0	null	0	0	0	null	null	42	0	360	0	0	1	0	0	0	0	0	0	0
OP	3	249	Male	7.17	17.33	10.17	4	1	4	1	1	12	1	1	1	0	null	12	1	12	1	0	0	0	1	0	0	0	0	0
OP	3	250	Male	9.2	10.27	1.07	4	1	4	1	1	6	1	1	0	1	195	6	1	6	1	1	0	1	0	0	0	1	0	0
OP	3	251	Male	4.57	5.57	1	2	1	2	0	0	null	0	0	0	null	null	42	0	360	0	0	0	0	0	0	0	0	0	0
OP	3	252	Female	2.93	3	0.07	4	1	3	0	0	null	0	0	0	null	null	42	0	360	0	1	0	1	0	1	0	0	0	0
OP	3	253	Male	3.3	3.53	0.23	4	1	3	1	1	12	1	0	0	1	166	12	1	12	1	1	0	1	1	0	0	0	0	0
OP	3	254	Male	7.83	8.3	0.47	1	1	3	1	1	10	1	0	0	1	105	10	1	10	1	0	0	0	1	0	0	0	0	0
OP	3	255	Male	2.23	2.23	0	1	1	3	0	0	null	0	0	0	null	null	42	0	360	0	1	1	1	0	0	0	0	0	1
OP	3	256	Male	2.33	3	0.67	2	1	3	0	1	41	1	1	1	null	null	41	1	41	1	1	1	0	0	0	0	0	0	0
OP	3	257	Female	2.03	2.83	0.8	4	1	3	0	0	null	0	0	0	null	null	42	0	360	0	1	0	1	0	1	0	0	0	0
OP	3	258	Female	13.17	16.17	3	4	1	3	0	1	21	1	1	1	null	null	21	1	21	1	0	1	1	0	0	0	0	0	0
OP	3	259	Male	7.67	9.1	1.43	1	1	4	1	1	13	1	0	0	1	98	13	1	13	1	0	0	1	0	0	0	0	0	0
OP	3	260	Male	2.93	6.93	4	4	1	2	1	1	3	1	1	1	0	null	3	1	3	1	0	0	1	1	0	0	0	0	0
OP	3	261	Male	5	5.23	0.23	4	0	3	0	1	35	0	0	0	null	null	35	1	35	1	1	1	1	0	0	0	0	0	0
OP	3	262	Male	18.27	20.17	1.9	4	1	3	1	1	12	1	1	1	0	null	12	1	12	1	0	0	1	1	0	0	0	0	0
OP	3	263	Male	2.47	4.6	2.13	1	0	1	0	0	null	0	0	0	null	null	42	0	360	0	1	0	1	0	0	0	0	0	0
OP	3	264	Female	5.5	6.5	1	4	1	4	0	0	null	0	0	0	null	null	42	0	360	0	1	0	1	1	0	0	0	0	0
OP	3	265	Male	5.4	5.9	0.5	4	0	4	1	1	5	1	1	1	0	null	5	1	5	1	0	0	0	0	0	0	0	0	0
OP	3	266	Male	3	6.4	3.4	1	1	2	0	0	null	0	0	0	null	null	42	0	360	0	0	1	1	0	0	0	0	0	0
OP	3	267	Male	4.63	4.97	0.33	1	0	4	1	1	2	1	1	1	0	null	2	1	2	1	1	0	1	0	1	0	0	0	0
OP	3	268	Male	7.33	7.47	0.13	1	1	2	1	1	3	1	1	1	0	null	3	1	3	1	0	0	0	1	0	0	0	0	0
OP	3	269	Female	7.03	7.9	0.87	4	0	2	1	1	2	1	1	1	0	null	2	1	2	1	0	1	1	0	0	0	0	0	0
OP	3	270	Female	4	8	4	4	0	3	0	1	21	0	0	0	null	null	21	1	21	1	1	0	1	1	0	0	0	0	0
OP	3	271	Male	7.03	7.9	0.87	1	0	3	0	1	25	1	1	1	null	null	25	1	25	1	0	0	1	0	0	0	0	0	0
OP	3	272	Female	6	6.07	0.07	2	0	2	0	0	null	0	0	0	null	null	42	0	360	0	0	1	0	0	0	0	0	0	0
OP	3	273	Male	11.53	16.17	4.63	1	0	3	1	1	8	1	0	0	1	96	8	1	8	1	0	0	0	0	0	0	0	0	0
OP	3	274	Male	4.93	11.97	7.03	4	0	4	0	0	null	0	0	0	null	null	42	0	360	0	1	1	1	0	0	0	0	0	0
OP	3	275	Male	9.17	10.2	1.03	4	0	2	1	1	7	1	1	1	0	null	7	1	7	1	0	1	1	1	0	0	0	0	0
OP	3	276	Male	10.07	10.73	0.67	4	1	3	0	0	null	censor	censor	censor	null	null	42	0	90	0	0	0	1	0	0	0	0	0	0
OP	3	277	Male	3	5.67	2.67	1	0	4	0	0	null	0	0	0	null	null	42	0	360	0	1	1	0	0	0	0	0	0	0
OP	3	278	Male	7	8.73	1.73	1	1	1	0	1	25	0	0	0	null	null	25	1	25	1	1	1	0	1	0	0	0	0	0
OP	3	279	Female	6	6.63	0.63	1	0	4	0	0	null	0	0	0	null	null	42	0	360	0	1	0	0	1	0	0	0	0	0
OP	3	280	Female	3	6	3	2	0	4	0	0	null	0	0	0	null	null	42	0	360	0	0	1	1	0	0	0	0	0	0
OP	3	281	Male	5.37	12.53	7.17	4	0	1	1	1	13	1	1	1	0	null	13	1	13	1	1	0	0	0	1	0	0	0	0
OP	3	282	Female	4.67	9.1	4.43	4	1	1	1	censor	10	censor	censor	censor	0	null	10	1	10	1	0	1	0	0	0	0	0	0	0
OP	3	283	Female	8.17	8.87	0.7	4	0	3	0	1	30	1	1	1	null	null	30	1	30	1	1	0	1	0	0	0	0	0	0
OP	3	284	Male	2.1	6.77	4.67	4	0	3	1	0	3	0	dead	dead	1	45	3	1	3	1	0	1	0	1	0	0	0	0	0
OP	3	285	Male	5.83	5.93	0.1	1	1	4	1	0	7	0	0	0	1	40	7	1	7	1	1	0	0	0	1	0	0	0	0
OP	3	286	Male	5	5.37	0.37	4	0	1	1	1	1	1	1	1	0	null	1	1	1	1	1	0	0	0	0	0	0	0	0
OP	3	287	Male	22	22	0	4	0	3	0	0	null	0	0	0	null	null	42	0	360	0	1	1	1	1	0	0	0	0	0
OP	3	288	Female	8	14.6	6.6	4	1	1	0	1	28	1	1	censor	null	null	28	1	28	1	0	0	0	0	0	0	0	0	0
OP	3	289	Female	11	14.6	3.6	4	0	2	0	0	null	0	0	0	null	null	42	0	360	0	1	0	1	0	0	1	0	0	0
OP	3	290	Female	11	14.6	3.6	4	0	2	0	0	null	0	0	0	null	null	42	0	360	0	1	0	0	1	0	1	0	0	0
OP	3	291	Female	4.5	5.03	0.53	4	1	3	1	0	6	0	0	0	1	40	6	1	6	1	0	0	0	1	0	0	0	0	0
OP	3	292	Male	5	5.37	0.37	4	0	1	1	censor	9	censor	censor	censor	0	null	9	1	9	1	1	0	0	1	0	0	0	0	0
OP	3	293	Male	6	6.93	0.93	4	0	2	1	1	8	1	1	1	0	null	8	1	8	1	1	0	1	1	0	0	0	0	0
OP	3	294	Female	6	7.5	1.5	4	1	4	1	1	5	1	1	1	0	null	5	1	5	1	0	1	0	0	0	1	0	0	0
OP	3	295	Female	7	8.2	1.2	4	0	4	1	1	2	1	1	1	0	null	2	1	2	1	0	0	1	0	0	0	1	0	0
OP	3	296	Male	2.5	4.53	2.03	4	1	2	0	0	null	0	0	censor	null	null	42	0	360	0	0	0	1	0	0	0	0	0	0
OP	3	297	Male	5.93	7.93	2	4	1	4	1	1	5	1	1	1	0	null	5	1	5	1	0	0	1	0	0	1	0	0	0
OP	3	298	Female	8.67	13.83	5.17	4	0	4	0	0	null	0	0	0	null	null	42	0	360	0	1	0	0	0	0	0	0	1	0
OP	3	299	Male	5	6.37	1.37	2	1	1	0	0	null	0	0	0	null	null	42	0	360	0	0	0	0	1	0	1	0	0	0
OP	3	300	Male	6.8	7.8	1	1	0	4	0	0	null	0	0	0	null	null	42	0	360	0	1	0	1	0	0	0	0	0	0
OP	3	301	Female	6	8.07	2.07	4	1	4	1	1	10	1	1	1	0	null	10	1	10	1	0	0	1	0	0	0	0	0	0
OP	3	302	Female	2.2	3.13	0.93	2	0	1	0	0	null	0	0	0	null	null	42	0	360	0	1	1	0	1	0	0	0	0	0
OP	3	303	Male	2	4.57	2.57	4	1	2	0	0	null	1	1	1	null	null	42	0	90	1	0	0	0	1	0	0	0	0	0
OP	3	304	Male	5.4	5.63	0.23	4	0	4	1	1	9	1	0	0	1	85	9	1	9	1	0	0	0	1	0	0	0	0	0
OP	3	305	Female	7.13	8.13	1	4	1	1	1	1	8	1	1	1	0	null	8	1	8	1	1	0	0	0	0	0	0	0	0
OP	3	306	Male	8	8.33	0.33	4	1	4	0	0	null	0	0	0	null	null	42	0	360	0	1	0	0	0	0	0	0	0	0
OP	3	307	Male	4.17	5.17	1	4	1	4	0	1	21	1	1	1	null	null	21	1	21	1	0	0	1	0	0	0	0	0	0
OP	3	308	Male	2.8	2.87	0.07	4	1	2	1	0	9	0	0	0	1	33	9	1	9	1	0	0	1	0	1	0	0	0	0
OP	3	309	Female	2.37	4.57	2.2	4	0	3	1	1	14	1	1	1	0	null	14	1	14	1	0	1	0	1	0	0	0	0	0
OP	3	310	Male	8	9.53	1.53	2	1	2	1	1	1	1	0	0	1	92	1	1	1	1	0	0	0	0	0	0	0	0	0
OP	3	311	Male	8	14.17	6.17	4	0	3	1	1	10	1	1	1	0	null	10	1	10	1	0	1	0	0	0	0	0	0	0
OP	3	312	Female	2	2.67	0.67	4	1	4	0	0	null	0	0	0	null	null	42	0	360	0	1	1	1	0	0	0	0	0	0
OP	3	313	Female	7.57	8.4	0.83	1	0	3	1	1	13	1	1	1	0	null	13	1	13	1	1	1	0	0	0	0	0	0	0
OP	3	314	Female	7.57	13.73	6.17	1	1	2	1	1	8	1	1	1	0	null	8	1	8	1	1	0	0	0	0	0	0	0	0
OP	3	315	Male	6.6	9.27	2.67	4	1	2	1	1	13	1	1	1	0	null	13	1	13	1	1	1	0	0	0	0	0	0	0
OP	3	316	Male	6.6	9.27	2.67	4	1	2	1	1	14	1	1	1	0	null	14	1	14	1	1	0	0	0	0	0	0	0	0
OP	3	317	Male	11	12.87	1.87	1	1	3	1	1	8	1	1	1	0	null	8	1	8	1	0	1	1	1	0	0	0	0	0
OP	3	318	Male	5.4	5.63	0.23	4	0	4	1	1	7	1	0	0	1	85	7	1	7	1	0	0	1	0	0	0	0	0	0
OP	3	319	Male	4.57	5.57	1	2	1	2	0	0	null	0	0	0	null	null	42	0	360	0	0	0	0	1	0	0	0	0	0
OP	3	320	Male	3.93	6.93	3	4	1	3	0	0	null	0	0	1	null	null	42	0	360	0	1	1	1	0	0	0	0	0	0
